# Supplementary material for: Non-invasive assessment of telomere maintenance mechanisms in brain tumors
Source: Nat Commun. 2021 Jan 4;12:92. doi: 10.1038/s41467-020-20312-y (PMC7782549; doi:10.1038/s41467-020-20312-y)
Supplement: Supplementary file 4 — Supplementary Software [file 41467_2020_20312_MOESM4_ESM.zip]

Archive with 12 entries (11 files):
- NCOMMS-20-09321A_code/
- __MACOSX/._NCOMMS-20-09321A_code
- NCOMMS-20-09321A_code/readBrukerHeader.m
- __MACOSX/NCOMMS-20-09321A_code/._readBrukerHeader.m
- NCOMMS-20-09321A_code/read_one_image_ref.m
- __MACOSX/NCOMMS-20-09321A_code/._read_one_image_ref.m
- NCOMMS-20-09321A_code/CodeMatlab_Final.m
- __MACOSX/NCOMMS-20-09321A_code/._CodeMatlab_Final.m
- NCOMMS-20-09321A_code/readme.txt
- __MACOSX/NCOMMS-20-09321A_code/._readme.txt
- NCOMMS-20-09321A_code/Open_BrukerEPSI_2dseq.m
- __MACOSX/NCOMMS-20-09321A_code/._Open_BrukerEPSI_2dseq.m
