# Supplementary material for: Non-invasive assessment of telomere maintenance mechanisms in brain tumors
Source: Nat Commun. 2021 Jan 4;12:92. doi: 10.1038/s41467-020-20312-y (PMC7782549; doi:10.1038/s41467-020-20312-y)
Supplement: Supplementary file 4 — Supplementary Software [file 41467_2020_20312_MOESM4_ESM.zip › NCOMMS-20-09321A_code/readme.txt]

Instructions
Step 1: Import your "high resolution anatomical reference image" using file 'read_one_image_ref.m'. Run the code after giving the folder number. Save the output (RefImage) as .mat file.
Step 2: Import your "EPSI spectroscopic data" using file 'Open_BrukerEPSI_2dseq.m'. Run the code after inputing the folder number. The code has to be run in increments. Run until line 36. Then depending on the file (Magnitude or Phase data) run either line 38 (Magnitude data) or line 40 & 41 (Phase data). After you have run the code twice, once for magnitute and once for phase, save the final output (MetImage) as .mat file.
Step 3: Now that you have the anatomical reference image and the spectroscopic EPSI data as matlab matrixes, you are ready to further process your data (spectra zero fill & apodize, calculate metabolic maps and evaluate SNR) using 'CodeMatlab_Final.m'. Also in this script you can plot spectra and metabolic maps.

Files included (Matlab R2018a)
Main files:
read_one_image_ref.m
Open_BrukerEPSI_2dseq.m
CodeMatlab_Final.m
Function file:
readBrukerHeader.m
