# Supplementary material for: Non-invasive assessment of telomere maintenance mechanisms in brain tumors
Source: Nat Commun. 2021 Jan 4;12:92. doi: 10.1038/s41467-020-20312-y (PMC7782549; doi:10.1038/s41467-020-20312-y)
Supplement: Supplementary file 6 — Source Data [file 41467_2020_20312_MOESM6_ESM.xlsx]

## Sheet: Fig. 1c
fmol/cell	NHACONTROL					NHATERT					NHAALT
GSH	0.23	0.26	0.35	0.36	0.27	0.8	0.85	0.87	0.89	0.83	0.31	0.41	0.35	0.41	0.4
NAD(P)/H	0.59	0.55	0.64	0.63	0.6	0.9	0.94	0.96	0.92	0.99	0.59	0.65	0.67	0.71	0.73
Aspartate	0.11	0.13	0.14	0.08	0.09	0.31	0.27	0.21	0.34	0.39	0.13	0.11	0.07	0.12	0.14
AXP	0.48	0.41	0.45	0.42	0.51	0.79	0.82	0.85	0.92	0.71	0.91	0.81	0.85	0.95	0.96
Glutamate	2.59	2.62	2.51	2.41	2.45	2.38	2.27	2.29	2.35	2.51	4.52	4.41	4.39	4.62	4.55
⍺-kG	0.13	0.1	0.07	0.12	0.08	0.13	0.15	0.08	0.07	0.11	1.45	1.35	1.54	1.39	1.48
Alanine	0.19	0.24	0.21	0.17	0.25	0.23	0.29	0.2	0.18	0.25	0.45	0.4	0.42	0.38	0.35
STATISTICAL SIGNIFICANCE BETWEEN NHACONTROL AND NHATERT												Column A	NHACONTROL
												vs.	vs.
	Below threshold?	P value	Mean of NHACONTROL	Mean of NHATERT	Difference	SE of difference	t ratio	df	Adjusted P Value			Column B	NHATERT
GSH	Yes	<0.000001	0.294	0.848	-0.554	0.03017	18.36	8	<0.000001
NAD(P)/H	Yes	<0.000001	0.602	0.942	-0.34	0.02232	15.24	8	2e-06			Test details
Aspartate	Yes	0.000345	0.11	0.304	-0.194	0.03265	5.942	8	0.00138			Test name	Unpaired t test
AXP	Yes	1.5e-05	0.454	0.818	-0.364	0.03924	9.276	8	7.4e-05			Variance assumption	Individual variance for each row
Glutamate	No	0.028058	2.516	2.36	0.156	0.05828	2.677	8	0.081835			Multiple comparisons	Set P value threshold
⍺-kG	No	0.681901	0.1	0.108	-0.008	0.01881	0.4252	8	0.730933			Method	Holm-Šídák method
Alanine	No	0.481284	0.212	0.23	-0.018	0.02437	0.7385	8	0.730933			Alpha	0.05
												Number of tests performed	7
												Number of rows omitted	0
STATISTICAL SIGNIFICANCE BETWEEN NHACONTROL AND NHAALT
	Below threshold?	P value	Mean of NHACONTROL	Mean of NHAALT	Difference	SE of difference	t ratio	df	Adjusted P Value			Column A	NHACONTROL
GSH	No	0.036019	0.294	0.376	-0.082	0.03259	2.516	8	0.104212			vs.	vs.
NAD(P)/H	No	0.048394	0.602	0.67	-0.068	0.02922	2.327	8	0.104212			Column C	NHAALT
Aspartate	No	0.815788	0.11	0.114	-0.004	0.01661	0.2408	8	0.815788
AXP	Yes	1e-06	0.454	0.896	-0.442	0.03438	12.86	8	6e-06			Test details
Glutamate	Yes	<0.000001	2.516	4.498	-1.982	0.05891	33.65	8	<0.000001			Test name	Unpaired t test
⍺-kG	Yes	<0.000001	0.1	1.442	-1.342	0.03527	38.05	8	<0.000001			Variance assumption	Individual variance for each row
Alanine	Yes	3.4e-05	0.212	0.4	-0.188	0.02267	8.292	8	0.000135			Multiple comparisons	Set P value threshold
												Method	Holm-Šídák method
												Alpha	0.05
												Number of tests performed	7
												Number of rows omitted	0
STATISTICAL SIGNIFICANCE BETWEEN NHATERT AND NHAALT
	Below threshold?	P value	Mean of NHATERT	Mean of NHAALT	Difference	SE of difference	t ratio	df	Adjusted P Value			Column B	NHATERT
GSH	Yes	<0.000001	0.848	0.376	0.472	0.0253	18.66	8	<0.000001			vs.	vs.
NAD(P)/H	Yes	1.4e-05	0.942	0.67	0.272	0.02905	9.363	8	5.5e-05			Column C	NHAALT
Aspartate	Yes	0.000416	0.304	0.114	0.19	0.03289	5.776	8	0.000832
AXP	No	0.12166	0.818	0.896	-0.078	0.04506	1.731	8	0.12166			Test details
Glutamate	Yes	<0.000001	2.36	4.498	-2.138	0.06061	35.27	8	<0.000001			Test name	Unpaired t test
⍺-kG	Yes	<0.000001	0.108	1.442	-1.334	0.03658	36.47	8	<0.000001			Variance assumption	Individual variance for each row
Alanine	Yes	0.000166	0.23	0.4	-0.17	0.02569	6.617	8	0.000499			Multiple comparisons	Set P value threshold
												Method	Holm-Šídák method
												Alpha	0.05
												Number of tests performed	7
												Number of rows omitted	0

## Sheet: Fig.1d-1e Supplementary Fig.2d
Fig. 1d											Unpaired Student's t test (two-tailed)
fmol/cell	NHACONTROL			NHATERT			NHAALT					NHACONTROL vs NHATERT	NHACONTROL vs NHAALT	NHATERT vs NHAALT
NADH	0.02	0.02	0.01	0.06	0.07	0.05	0.01	0.02	0.02		p value	0.0060506	1	0.0060506
Fig. 1e
fmol/cell	NHACONTROL			NHATERT			NHAALT					NHACONTROL vs NHATERT	NHACONTROL vs NHAALT	NHATERT vs NHAALT
NAD+	0.28	0.3	0.2	0.4	0.37	0.45	0.24	0.21	0.29		p value	0.0213207	0.747332	0.00834708
Supplementary Fig. 2d
	NHACONTROL			NHATERT			NHAALT					NHACONTROL vs NHATERT	NHACONTROL vs NHAALT	NHATERT vs NHAALT
NAD+/NADH ratio	14	15	20	6.67	5.29	9	18.23	13.38	19		p value	0.0193778	0.844052	0.0136762

## Sheet: Fig. 1f
											Unpaired Student's t test (two-tailed)
fmol/cell	NHACONTROL			NHATERT			NHAALT					NHACONTROL vs NHATERT	NHACONTROL vs NHAALT	NHATERT vs NHAALT
⍺-kG	0.05	0.1	0.08	0.12	0.11	0.15	1.81	1.95	1.84		p value	0.0589572	0.000161335	0.000251546

## Sheet: Fig. 2e
Pyruvate/Alanine timecourse
	Time (seconds)	NHACONTROL			NHAALT			NHATERT
	3	9e-06	1e-05	1.3e-05	0.00015	0.00012	0.000122	4e-05	3e-05	2e-05
	6	1.2e-05	1.1e-05	6e-06	0.00015	0.00013	0.000125	4e-05	3e-05	1e-05
	9	4e-06	8e-06	7e-06	0.00015	0.00011	0.000192	4e-05	4e-05	2e-05
	12	6e-06	5e-06	8e-06	0.00015	0.00015	0.000162	4e-05	4e-05	2e-05
	15	8e-06	1.2e-05	6e-06	0.00015	0.00018	0.000151	4e-05	6e-05	3e-05
	18	5e-06	5e-06	6e-06	0.00015	0.00011	0.000145	4e-05	1e-05	3e-05
	21	6e-06	4e-06	7e-06	0.00015	0.00019	0.000166	4e-05	3e-05	5e-05
	24	3e-06	5e-06	4e-06	0.00015	8e-05	0.000194	4e-05	2e-05	2e-05
	27	7e-06	8e-06	6e-06	0.00015	0.00019	0.000206	2e-05	1e-05	7e-05
	30	9e-06	3e-06	7e-06	0.00015	0.00022	0.000131	2e-05	1e-05	1e-05
	33	1.5e-05	1.1e-05	1.2e-05	0.00015	0.00019	0.000183	2e-05	1e-05	6e-05
	36	2.1e-05	8e-06	1.6e-05	0.00015	0.00017	0.000189	4e-05	2e-05	7e-05
	39	2.2e-05	1.4e-05	1.3e-05	0.00015	0.00016	0.000184	4e-05	1e-05	6e-05
	42	5.5e-05	1.5e-05	4.2e-05	0.00143	0.00127	0.001748	2e-05	6e-05	5e-05
	45	0.00026	3.4e-05	0.00018	0.003	0.00265	0.00356	1e-05	6e-05	3e-05
	48	0.00062	0.00012	0.00051	0.00673	0.00634	0.007232	0.00016	0.00022	4e-05
	51	0.00104	0.00043	0.00074	0.01284	0.01108	0.013645	0.00068	0.00078	5e-05
	54	0.00144	0.00087	0.00132	0.02397	0.02293	0.030243	0.00189	0.00223	5e-05
	57	0.00183	0.00105	0.00169	0.04585	0.03241	0.045937	0.00304	0.00321	0.00011
	60	0.00231	0.00176	0.00245	0.07922	0.06375	0.089681	0.00114	0.00505	0.00057
	63	0.00259	0.00222	0.00239	0.11917	0.10088	0.135387	0.00127	0.00623	0.00196
	66	0.00319	0.00241	0.00334	0.15198	0.13141	0.165416	0.00157	0.00808	0.00263
	69	0.00385	0.00322	0.00372	0.17238	0.14033	0.190304	0.00281	0.00993	0.00396
	72	0.00455	0.00364	0.00433	0.17995	0.15734	0.209539	0.0029	0.01086	0.00429
	75	0.00477	0.00417	0.00458	0.17853	0.14623	0.197807	0.00168	0.01182	0.00552
	78	0.00473	0.00461	0.00444	0.16948	0.14766	0.183766	0.00509	0.012312	0.00628
	81	0.00448	0.00456	0.00465	0.15812	0.14705	0.162906	0.00608	0.01233	0.00784
	84	0.00375	0.00431	0.00345	0.14706	0.11666	0.169413	0.00968	0.011814	0.00842
	87	0.00297	0.00389	0.00282	0.13757	0.12714	0.157835	0.00604	0.01121	0.00878
	90	0.00235	0.00265	0.00211	0.12793	0.10875	0.146075	0.00535	0.01019	0.00877
	93	0.00213	0.00226	0.00198	0.11834	0.10256	0.134375	0.00479	0.00952	0.00842
	96	0.00205	0.00204	0.00227	0.10981	0.10313	0.133968	0.00737	0.00892	0.00787
	99	0.0019	0.00213	0.00184	0.1022	0.08504	0.114684	0.00701	0.00854	0.00726
	102	0.0018	0.00176	0.00154	0.09546	0.08277	0.106461	0.00662	0.008	0.00678
	105	0.00165	0.00165	0.00143	0.08874	0.08952	0.118263	0.00628	0.00761	0.00641
	108	0.00155	0.00154	0.00132	0.08265	0.07686	0.110833	0.00595	0.00729	0.0061
	111	0.00151	0.00171	0.00139	0.07645	0.07109	0.103269	0.00562	0.00682	0.00576
	114	0.00143	0.00161	0.00122	0.07087	0.05593	0.096461	0.00526	0.00612	0.00547
	117	0.00126	0.00153	0.00119	0.06555	0.05092	0.089971	0.00491	0.00589	0.00517
	120	0.00122	0.00141	0.00116	0.06035	0.05412	0.063627	0.00456	0.00552	0.00489
	123	0.00127	0.00139	0.00097	0.05509	0.05123	0.05721	0.00416	0.00501	0.00458
	126	0.00115	0.00135	0.00092	0.05049	0.04495	0.041598	0.00382	0.0046	0.00427
	129	0.00102	0.00129	0.00089	0.04726	0.04095	0.047657	0.00348	0.00429	0.00397
	132	0.00085	0.00111	0.00071	0.04465	0.04052	0.044473	0.00325	0.00399	0.00364
	135	0.00082	0.00092	0.00061	0.04144	0.03753	0.040557	0.00302	0.0039	0.00342
	138	0.00077	0.00099	0.00063	0.03821	0.02553	0.036616	0.00285	0.00342	0.00323
	141	0.00075	0.00082	0.00065	0.03467	0.02224	0.032297	0.00262	0.00313	0.00243
	144	0.00063	0.00084	0.00055	0.03191	0.02067	0.023893	0.00236	0.00287	0.00253
	147	0.00054	0.00071	0.00049	0.02879	0.02377	0.030124	0.00209	0.00252	0.00258
	150	0.00042	0.00062	0.00037	0.02693	0.02504	0.017855	0.00182	0.00223	0.00258
	153	0.00039	0.00047	0.00038	0.02507	0.02315	0.019059	0.0016	0.00199	0.00205
	156	0.000375	0.00048	0.00033	0.02375	0.02288	0.023975	0.0014	0.00171	0.00132
	159	0.000335	0.00042	0.00029	0.02167	0.02053	0.020437	0.00127	0.00152	0.00148
	162	0.00026	0.00038	0.00023	0.01942	0.01861	0.021692	0.00115	0.00156	0.00169
	165	0.000165	0.00029	0.00014	0.01703	0.01538	0.021777	0.00098	0.00122	0.00112
	168	0.0001	0.00018	9e-05	0.01528	0.0141	0.019642	0.00076	0.00094	0.00141
	171	7e-05	0.00011	6e-05	0.01487	0.01329	0.014141	0.00052	0.00067	0.00111
	174	6e-05	8e-05	5e-05	0.01494	0.01394	0.013227	0.00035	0.00046	0.00081
	177	5e-05	7e-05	4e-05	0.01469	0.01262	0.012922	0.00024	0.00025	0.0006
	180	4.5e-05	6e-05	4e-05	0.01336	0.01225	0.013299	0.00019	0.00025	0.00042
	183	4e-05	5e-05	3e-05	0.01175	0.01028	0.012335	0.00016	0.00026	0.00033
	186	3.5e-05	4e-05	3e-05	0.01036	0.00965	0.011639	0.00015	0.00019	0.00024
	189	2.5e-05	4e-05	2e-05	0.00911	0.00872	0.010114	0.00012	0.00011	0.00015
	192	2.5e-05	3e-05	2e-05	0.00806	0.00546	0.008833	0.00011	0.00012	0.00019
	195	2e-05	3e-05	2e-05	0.00721	0.00675	0.006796	9e-05	0.00019	0.00014
	198	2e-05	2e-05	2e-05	0.00682	0.00633	0.00732	7e-05	4e-05	0.00012
	201	1.5e-05	2e-05	1e-05	0.00655	0.00602	0.006991	6e-05	3e-05	5e-05
	204	1.5e-05	2e-05	1e-05	0.00634	0.00586	0.006735	6e-05	2e-05	8e-05
	207	1.5e-05	2e-05	1e-05	0.00619	0.00477	0.006552	5e-05	4e-05	6e-05
	210	1e-05	2e-05	1e-05	0.0063	0.00549	0.005686	4e-05	5e-05	6e-05
	213	1e-05	1e-05	1e-05	0.00647	0.00607	0.004893	4e-05	4e-05	5e-05
	216	1e-05	1e-05	1e-05	0.00637	0.00542	0.003771	4e-05	4e-05	5e-05
	219	1e-05	1e-05	1e-05	0.00583	0.00522	0.005113	4e-05	4e-05	4e-05
	222	1e-05	1e-05	1e-05	0.00481	0.00347	0.004868	4e-05	4e-05	3e-05
	225	1e-05	1e-05	1e-05	0.00396	0.00328	0.003831	4e-05	4e-05	3e-05
	228	1.5e-05	1e-05	1e-05	0.00299	0.00228	0.004648	4e-05	5e-05	3e-05
	231	1.5e-05	2e-05	1e-05	0.00254	0.00246	0.003499	4e-05	5e-05	3e-05
	234	1.5e-05	2e-05	1e-05	0.00241	0.00221	0.00304	4e-05	5e-05	3e-05
	237	1e-05	2e-05	1e-05	0.00291	0.00276	0.00325	4e-05	5e-05	4e-05
	240	1e-05	1e-05	1e-05	0.00341	0.00311	0.00386	4e-05	4e-05	4e-05
	243	1e-05	1e-05	1e-05	0.00299	0.00271	0.003548	4e-05	4e-05	4e-05
	246	1e-05	1e-05	1e-05	0.00241	0.00221	0.00304	3e-05	4e-05	4e-05
	249	1e-05	1e-05	1e-05	0.00179	0.00165	0.002284	3e-05	4e-05	3e-05
	252	1e-05	1e-05	1e-05	0.00194	0.0018	0.002167	3e-05	4e-05	3e-05
	255	1e-05	1e-05	1e-05	0.00176	0.00263	0.002047	4e-05	4e-05	3e-05
	258	5e-06	1e-05	1e-05	0.00121	0.00112	0.001576	3e-05	4e-05	3e-05
	261	1e-05	1e-05	1e-05	0.00115	0.001	0.001303	3e-05	4e-05	3e-05
	264	1e-05	1e-05	1e-05	0.00129	0.00121	0.001474	2e-05	3e-05	3e-05
	267	1e-05	1e-05	1e-05	0.00181	0.00168	0.002008	3e-05	4e-05	3e-05
	270	1e-05	1e-05	1e-05	0.00146	0.00138	0.001681	4e-05	4e-05	3e-05
	273	1e-05	1e-05	1e-05	0.00135	0.00126	0.001547	4e-05	5e-05	2e-05
	276	1e-05	1e-05	1e-05	0.00142	0.00131	0.001432	4e-05	4e-05	3e-05
	279	1e-05	1e-05	1e-05	0.00168	0.00156	0.00195	4e-05	3e-05	3e-05
	282	1e-05	1e-05	1e-05	0.00163	0.00151	0.001889	4e-05	1e-05	4e-05
	285	1.5e-05	1e-05	1e-05	0.00138	0.0012	0.001584	4e-05	2e-05	3e-05
	288	1.5e-05	2e-05	1e-05	0.00115	0.001	0.001303	4e-05	1e-05	2e-05
	291	1.5e-05	2e-05	1e-05	0.00112	0.00104	0.001266	4e-05	2e-05	5e-05
	294	1.5e-05	2e-05	1e-05	0.00065	0.0006	0.000693	4e-05	1e-05	3e-05
	297	1e-05	2e-05	1e-05	0.00049	0.00045	0.000498	4e-05	4e-05	3e-05
	300	1e-05	1e-05	1e-05	0.00017	0.00018	0.000307	4e-05	3e-05	1e-05

## Sheet:  Fig. 2f
Timecourse of lactate/alanine
	Time (seconds)	NHACONTROL			NHAALT			NHATERT
	3	0.00032	0.000263077	0.000217692	2.6e-05	2.2e-05	0.000246154	0.0012	0.0014	0.0008
	6	0.000347692	0.000285385	0.000172308	2.6e-05	2.4e-05	0.000267456	0.0013	0.0015	0.0008
	9	0.000334615	0.000273077	0.000419231	2.6e-05	2.5e-05	0.000257396	0.0013	0.0014	0.0009
	12	0.000328462	0.000262308	0.000334615	2.6e-05	2.2e-05	0.000252663	0.0013	0.0015	0.0011
	15	0.000303846	0.000252308	0.00036	2.6e-05	2.6e-05	0.000233728	0.0013	0.0011	0.0011
	18	0.000308462	0.000279231	0.000334615	2.6e-05	2.2e-05	0.000237278	0.0014	0.0013	0.001
	21	0.000216923	0.000200769	0.000266923	2.6e-05	2.3e-05	0.000166864	0.001	0.0011	0.0007
	24	0.000206923	0.000169231	0.000278462	2.6e-05	2.5e-05	0.000159172	0.0009	0.0012	0.0006
	27	0.000188462	0.000193077	0.000172308	2.6e-05	2.2e-05	0.00014497	0.0008	0.0009	0.0006
	30	0.000260769	0.000173077	0.000225385	2.6e-05	2.6e-05	0.000200592	0.0012	0.0013	0.0008
	33	0.000258462	0.000181538	0.000530769	2.6e-05	2.7e-05	0.000198817	0.0016	0.0016	0.0011
	36	0.000250769	0.000203077	0.000267692	2.6e-05	2.2e-05	0.000192899	0.002	0.0024	0.0015
	39	0.000256923	0.000203077	0.000282308	0.000233	0.000184	0.000197633	0.0021	0.0024	0.0012
	42	0.00102308	0.000868462	0.00117154	0.000493	0.000339	0.000786982	0.0055	0.0064	0.0042
	45	0.00184615	0.00153846	0.00207692	0.0011	0.0008	0.00142012	0.0157	0.0177	0.0124
	48	0.00630769	0.00476923	0.00730769	0.0023	0.0014	0.00485207	0.0319	0.036	0.0239
	51	0.00984615	0.00861538	0.011	0.0036	0.0024	0.00757396	0.0872	0.1058	0.062
	54	0.0193846	0.0166154	0.0227692	0.0099	0.0073	0.0149112	0.14	0.1667	0.129
	57	0.0272308	0.0233077	0.0316154	0.0139	0.0109	0.0209467	0.199	0.2368	0.155
	60	0.038	0.0319231	0.044	0.0187	0.0143	0.0292308	0.232	0.2731	0.215
	63	0.0433846	0.0355385	0.0500769	0.02	0.0151	0.0333728	0.27	0.3013	0.226
	66	0.0471538	0.0363077	0.0548462	0.0251	0.0192	0.0362722	0.317	0.3272	0.267
	69	0.0506923	0.0410769	0.0588462	0.0302	0.0232	0.0389941	0.354	0.4013	0.321
	72	0.055	0.0429231	0.0637692	0.0345	0.0272	0.0423077	0.407	0.4205	0.369
	75	0.0597692	0.035	0.0693077	0.0377	0.029	0.0459763	0.482	0.4443	0.4275
	78	0.0632308	0.0426923	0.0734615	0.0408	0.032	0.0486391	0.455	0.5015	0.4449
	81	0.062	0.0419231	0.0718462	0.0377	0.03	0.0476923	0.502	0.5436	0.526
	84	0.0594615	0.0465385	0.0689231	0.0312	0.0216	0.0457396	0.493	0.5467	0.4645
	87	0.0533077	0.0434615	0.0620769	0.0249	0.0156	0.0410059	0.466	0.5245	0.4435
	90	0.0496923	0.0404615	0.0570769	0.0223	0.0146	0.0382249	0.454	0.5103	0.4241
	93	0.0451538	0.037	0.0524615	0.0219	0.0123	0.0347337	0.442	0.4626	0.4548
	96	0.0422308	0.0365385	0.0487692	0.0203	0.0151	0.0324852	0.426	0.4269	0.4723
	99	0.0393846	0.0351538	0.0458462	0.02	0.0148	0.0302959	0.433	0.3796	0.3943
	102	0.0365385	0.0316154	0.0424615	0.0195	0.0154	0.0281065	0.372	0.3427	0.3902
	105	0.0337692	0.0292308	0.0391538	0.0176	0.0129	0.0259763	0.346	0.3147	0.3799
	108	0.0307692	0.0265385	0.0354615	0.0153	0.0111	0.0236686	0.306	0.3222	0.3409
	111	0.0291538	0.0249231	0.0338462	0.0132	0.0101	0.022426	0.315	0.3049	0.2857
	114	0.0284615	0.0230769	0.033	0.013	0.0101	0.0218935	0.275	0.2573	0.3045
	117	0.0276154	0.0229231	0.032	0.0125	0.0088	0.0212426	0.249	0.2363	0.2142
	120	0.0259231	0.022	0.03	0.0113	0.0081	0.0199408	0.215	0.2059	0.1977
	123	0.0253077	0.0217692	0.0294615	0.0095	0.007	0.0194675	0.178	0.1418	0.1888
	126	0.0255385	0.0203846	0.0265385	0.0084	0.006	0.019645	0.156	0.1656	0.1317
	129	0.0256154	0.0197692	0.0243077	0.0079	0.0053	0.0197041	0.142	0.166	0.1008
	132	0.0241538	0.0171538	0.0249231	0.0074	0.0048	0.0185799	0.128	0.1553	0.0898
	135	0.0221538	0.0167692	0.0241538	0.0068	0.0054	0.0170414	0.118	0.1454	0.082
	138	0.02	0.0172308	0.0270769	0.0062	0.0039	0.0153846	0.108	0.1245	0.0882
	141	0.0177692	0.0143846	0.0190769	0.0057	0.0035	0.0136686	0.0978	0.1134	0.0793
	144	0.0154615	0.0136154	0.0202308	0.0051	0.0031	0.0118935	0.0788	0.0638	0.0715
	147	0.0135385	0.0105385	0.0164615	0.0048	0.0028	0.0104142	0.0647	0.077	0.0605
	150	0.0118462	0.0103846	0.0122308	0.0045	0.0051	0.00911243	0.0498	0.0693	0.0358
	153	0.0107692	0.00876923	0.0116923	0.0042	0.0031	0.00828402	0.0383	0.0456	0.0399
	156	0.00969231	0.00792308	0.00969231	0.0039	0.0031	0.00745562	0.0279	0.0532	0.0318
	159	0.00830769	0.00707692	0.0134615	0.0035	0.0024	0.00639053	0.0223	0.0245	0.0134
	162	0.00646154	0.00553846	0.00907692	0.003	0.0022	0.00497041	0.0153	0.0181	0.0129
	165	0.00438462	0.00353846	0.00584615	0.0027	0.0025	0.00337278	0.0123	0.0136	0.0086
	168	0.00292308	0.00261538	0.00569231	0.0026	0.0022	0.00224852	0.0082	0.0088	0.0062
	171	0.002	0.00184615	0.00461538	0.0027	0.0011	0.00153846	0.0094	0.0102	0.0072
	174	0.00169231	0.00153846	0.00269231	0.0026	0.0011	0.00130178	0.0072	0.0076	0.0052
	177	0.00138462	0.00115385	0.000846154	0.0024	0.0018	0.00106509	0.0057	0.0058	0.0044
	180	0.00123077	0.00107692	0.000923077	0.0021	0.0012	0.000946746	0.0053	0.0053	0.004
	183	0.00107692	0.000923077	0.001	0.0018	0.0014	0.000828402	0.0046	0.0045	0.0035
	186	0.000923077	0.000923077	0.00123077	0.0016	0.0012	0.000710059	0.004	0.0037	0.0034
	189	0.000769231	0.000615385	0.001	0.0014	0.0011	0.000591716	0.0032	0.0028	0.0024
	192	0.000615385	0.000461538	0.000615385	0.0013	0.0011	0.000473373	0.0026	0.0021	0.0025
	195	0.000538462	0.000461538	0.000384615	0.0012	0.0009	0.000414201	0.0024	0.0019	0.0013
	198	0.000538462	0.000538462	0.000692308	0.0012	0.0006	0.000414201	0.0023	0.0017	0.0014
	201	0.000461538	0.000384615	0.000615385	0.0011	0.0008	0.00035503	0.002	0.0016	0.0013
	204	0.000384615	0.000307692	0.000230769	0.0011	0.0008	0.000295858	0.0016	0.0015	0.0013
	207	0.000307692	0.000230769	0.000461538	0.0011	0.0008	0.000236686	0.0013	0.0015	0.0012
	210	0.000307692	0.000230769	0.000384615	0.0012	0.0008	0.000236686	0.0013	0.0014	0.0012
	213	0.000307692	0.000230769	0.000384615	0.0011	0.0008	0.000236686	0.0013	0.0015	0.0009
	216	0.000307692	0.000230769	0.000538462	0.001	0.0006	0.000236686	0.0013	0.0014	0.0011
	219	0.000307692	0.000230769	0.000384615	0.0009	0.0006	0.000236686	0.0015	0.0016	0.001
	222	0.000307692	0.000307692	0.000384615	0.0007	0.0005	0.000236686	0.0015	0.0017	0.0013
	225	0.000307692	0.000230769	0.000307692	0.0005	0.0003	0.000236686	0.0016	0.0018	0.0012
	228	0.000384615	0.000307692	0.000230769	0.0005	0.0005	0.000295858	0.0017	0.0018	0.0012
	231	0.000384615	0.000230769	0.000307692	0.0004	0.0003	0.000295858	0.0018	0.002	0.0012
	234	0.000307692	0.000230769	0.000538462	0.0005	0.0003	0.000236686	0.0016	0.0018	0.0011
	237	0.000307692	0.000230769	0.000230769	0.0006	0.0003	0.000236686	0.0013	0.0013	0.0009
	240	0.000230769	0.000230769	0.000384615	0.0005	0.0003	0.000177515	0.001	0.0011	0.0007
	243	0.000230769	0.000153846	0.000230769	0.0004	0.0003	0.000177515	0.0011	0.0012	0.0008
	246	0.000307692	0.000230769	0.000153846	0.0003	0.0002	0.000236686	0.0013	0.0013	0.0009
	249	0.000307692	0.000307692	0.000307692	0.0003	0.0002	0.000236686	0.0014	0.0015	0.001
	252	0.000230769	0.000230769	0.000307692	0.0003	0.0002	0.000177515	0.0013	0.0017	0.0013
	255	0.000230769	0.000230769	0.000307692	0.0002	0.0001	0.000177515	0.0011	0.0012	0.0012
	258	0.000230769	0.000153846	0.000153846	0.0002	0.0002	0.000177515	0.0009	0.001	0.0009
	261	0.000230769	0.000230769	0.000384615	0.0002	0.0001	0.000177515	0.0012	0.0015	0.0009
	264	0.000307692	0.000307692	0.000230769	0.0003	0.0002	0.000236686	0.0014	0.0014	0.0012
	267	0.000307692	0.000230769	0.000230769	0.0003	0.0003	0.000236686	0.0017	0.002	0.0013
	270	0.000307692	0.000307692	0.000307692	0.0002	0.0002	0.000236686	0.0016	0.0018	0.0013
	273	0.000307692	0.000307692	0.000307692	0.0003	0.0002	0.000236686	0.0016	0.0017	0.0012
	276	0.000307692	0.000230769	0.000307692	0.0003	0.0003	0.000236686	0.0015	0.0016	0.0013
	279	0.000307692	0.000307692	0.000307692	0.0003	0.0002	0.000236686	0.0015	0.0015	0.0013
	282	0.000307692	0.000307692	0.000307692	0.0002	0.0002	0.000236686	0.0015	0.0015	0.0013
	285	0.000307692	0.000307692	0.000307692	0.0002	0.0002	0.000236686	0.0016	0.0017	0.0012
	288	0.000307692	0.000307692	0.000307692	0.0002	0.0002	0.000236686	0.0017	0.0015	0.0013
	291	0.000307692	0.000230769	0.000307692	0.0001	0.0002	0.000236686	0.0017	0.0016	0.002
	294	0.000307692	0.000230769	0.000307692	0.0001	0.0001	0.000236686	0.0017	0.0013	0.0012
	297	0.000307692	0.000230769	0.000384615	0.0004	0.0002	0.000236686	0.0016	0.0011	0.0013
	300	0.000307692	0.000307692	0.000307692	0.0003	0.0001	0.000236686	0.0017	0.0012	0.0013

## Sheet: Fig. 2g-2h
	Alanine (AU)	Pyruvate (AU)	Lactate (AU)	Cell number	Lactate/Alanine/cell	Lactate/Alanine (AU per 10^9 cells)	Pyruvate/Alanine/cell	Pyruvate/Alanine (AU per 10^9 cells)
NHACONTROL	9854.2	59.1	112.3	65000000	1.75325e-10	0.175325	9.22683e-11	0.0922683
NHACONTROL	8245.8	56.4	85.3	72000000	1.43676e-10	0.143676	9.49979e-11	0.0949979
NHACONTROL	7461.2	49.1	92.4	59000000	2.09899e-10	0.209899	1.11537e-10	0.111537
NHATERT	8725.2	100.2	1365.4	77000000	2.03233e-09	2.03233	1.49143e-10	0.149143
NHATERT	8942.1	145.1	1348.3	80000000	1.88476e-09	1.88476	2.02833e-10	0.202833
NHATERT	7709.4	198.3	1546.9	88000000	2.28013e-09	2.28013	2.92294e-10	0.292294
NHAALT	7933.1	1576.2	171.3	82000000	2.6333e-10	0.26333	2.42301e-09	2.42301
NHAALT	8863.2	1583.2	184.8	67000000	3.11198e-10	0.311198	2.66606e-09	2.66606
NHAALT	8734.5	1487.7	109.4	74000000	1.69257e-10	0.169257	2.30168e-09	2.30168
Statistical significance for Fig. 2g: pyruvate/alanine (AU per 10^9 cells)
Unpaired Student's t test (two-tailed)
	NHACONTROL vs NHATERT	NHACONTROL vs NHAALT	NHATERT vs NHAALT
p value	0.107277	0.00199134	0.000689068
Statistical significance for Fig. 2h: lactate/alanine (AU per 10^9 cells)
Unpaired Student's t test (two-tailed)
	NHACONTROL vs NHATERT	NHACONTROL vs NHAALT	NHATERT vs NHAALT
p value	0.00301704	0.222448	0.000689068

## Sheet: Fig. 3a
	BT54 TERT+			BT54 TERT- #1			BT54 TERT- #2
GSH	ß	0.89	1.13	0.15	0.23	0.29	0.11	0.16	0.22
NAD(P)/H	1.2	1.12	1.32	0.75	0.59	0.64	0.67	0.59	0.63
Aspartate	0.45	0.52	0.58	0.1	0.15	0.14	0.06	0.08	0.1
AXP	1.21	1.34	1.43	0.52	0.67	0.8	0.49	0.54	0.59
Glutamate	2.74	2.88	2.94	3.12	2.91	3.06	3.03	3.15	2.69
⍺-kG	0.18	0.26	0.29	0.28	0.39	0.23	0.31	0.23	0.27
Alanine	0.43	0.53	0.47	0.31	0.5	0.43	0.55	0.46	0.49
STATISTICAL SIGNIFICANCE BETWEEN BT54 TERT+ vs. BT54 TERT-#1
	Below threshold?	P value	Mean of BT54 TERT+	Mean of BT54 TERT- #1	Difference	SE of difference	t ratio	df	Adjusted P Value		Column A	BT54 TERT+
GSH	Yes	0.000608	1.01	0.2233	0.7867	0.08028	9.799	4	0.004247		vs.	vs.
NAD(P)/H	Yes	0.001791	1.213	0.66	0.5533	0.07491	7.387	4	0.008921		Column B	BT54 TERT- #1
Aspartate	Yes	0.000676	0.5167	0.13	0.3867	0.04055	9.535	4	0.004247
AXP	Yes	0.002998	1.327	0.6633	0.6633	0.1031	6.436	4	0.011937		Test details
Glutamate	No	0.109421	2.853	3.03	-0.1767	0.08609	2.052	4	0.293653		Test name	Unpaired t test
⍺-kG	No	0.380484	0.2433	0.3	-0.05667	0.05754	0.9848	4	0.601953		Variance assumption	Individual variance for each row
Alanine	No	0.369091	0.4767	0.4133	0.06333	0.06263	1.011	4	0.601953		Multiple comparisons	Set P value threshold
											Method	Holm-Šídák method
											Alpha	0.05
											Number of tests performed	7
											Number of rows omitted	0
STATISTICAL SIGNIFICANCE BETWEEN BT54 TERT+ vs. BT54 TERT-#2
	Below threshold?	P value	Mean of BT54 TERT+	Mean of BT54 TERT- #2	Difference	SE of difference	t ratio	df	Adjusted P Value		Column A	BT54 TERT+
GSH	Yes	0.000374	1.01	0.1633	0.8467	0.07623	11.11	4	0.002508		vs.	vs.
NAD(P)/H	Yes	0.000735	1.213	0.63	0.5833	0.06254	9.328	4	0.002938		Column C	BT54 TERT- #2
Aspartate	Yes	0.000373	0.5167	0.08	0.4367	0.0393	11.11	4	0.002508
AXP	Yes	0.000359	1.327	0.54	0.7867	0.07008	11.23	4	0.002508		Test details
Glutamate	No	0.528673	2.853	2.957	-0.1033	0.15	0.6891	4	0.895295		Test name	Unpaired t test
⍺-kG	No	0.542798	0.2433	0.27	-0.02667	0.04014	0.6644	4	0.895295		Variance assumption	Individual variance for each row
Alanine	No	0.584639	0.4767	0.5	-0.02333	0.0393	0.5937	4	0.895295		Multiple comparisons	Set P value threshold
											Method	Holm-Šídák method
											Alpha	0.05
											Number of tests performed	7
											Number of rows omitted	0
STATISTICAL SIGNIFICANCE BETWEEN BT54 TERT-#1 vs. BT54 TERT-#2
	Below threshold?	P value	Mean of BT54 TERT- #1	Mean of BT54 TERT- #2	Difference	SE of difference	t ratio	df	Adjusted P Value		Column B	BT54 TERT- #1
GSH	No	0.309003	0.2233	0.1633	0.06	0.05153	1.164	4	0.782279		vs.	vs.
NAD(P)/H	No	0.598949	0.66	0.63	0.03	0.0526	0.5704	4	0.935494		Column C	BT54 TERT- #2
Aspartate	No	0.059347	0.13	0.08	0.05	0.01915	2.611	4	0.348364
AXP	No	0.224378	0.6633	0.54	0.1233	0.08589	1.436	4	0.782279		Test details
Glutamate	No	0.653147	3.03	2.957	0.07333	0.1513	0.4848	4	0.935494		Test name	Unpaired t test
⍺-kG	No	0.598949	0.3	0.27	0.03	0.0526	0.5704	4	0.935494		Variance assumption	Individual variance for each row
Alanine	No	0.231336	0.4133	0.5	-0.08667	0.06146	1.41	4	0.782279		Multiple comparisons	Set P value threshold
											Method	Holm-Šídák method
											Alpha	0.05
											Number of tests performed	7
											Number of rows omitted	0

## Sheet: Fig. 3c
	Alanine (AU)	Pyruvate (AU)	Lactate (AU)	Cell number	Lactate/Alanine/cell	Lactate/Alanine (AU per 10^9 cells)	Pyruvate/Alanine/cell	Pyruvate/Alanine (AU per 10^9 cells)
BT54 TERT+	7468.72	273.94	1190.52	90000000	1.77112e-09	1.77112	4.07537e-10	0.407537
BT54 TERT+	8286.22	352.21	1200.78	102000000	1.42071e-09	1.42071	4.16721e-10	0.416721
BT54 TERT+	7947.31	290.93	1251.26	94000000	1.67494e-09	1.67494	3.8944e-10	0.38944
BT54 TERT- #1	8328.55	1024.18	21.48	85000000	3.03421e-11	0.0303421	1.44673e-09	1.44673
BT54 TERT- #1	8561.24	1129.54	31.67	88700000	4.1705e-11	0.041705	1.48745e-09	1.48745
BT54 TERT- #1	7835.37	999.3	24.29	92500000	3.3514e-11	0.033514	1.37878e-09	1.37878
BT54 TERT- #2	8912.45	1241.32	26.23	89000000	3.30682e-11	0.0330682	1.56494e-09	1.56494
BT54 TERT- #2	9432.4	1154.65	39.12	92000000	4.50805e-11	0.0450805	1.33058e-09	1.33058
BT54 TERT- #2	9914.72	1059.19	44.14	94000000	4.73613e-11	0.0473613	1.13649e-09	1.13649
Statistical significance for Fig. 3c
Unpaired Student's t test (two-tailed) for pyruvate/alanine (AU per 10^9 cells)
	BT54 TERT+ vs. BT54 TERT-#1	BT54 TERT+ vs. BT54 TERT-#2	BT54 TERT-#1 vs. BT54 TERT-#2
p value	0.000494879	0.0166198	0.532319
Unpaired Student's t test (two-tailed) for lactate/alanine (AU per 10^9 cells)
	BT54 TERT+ vs. BT54 TERT-#1	BT54 TERT+ vs. BT54 TERT-#2	BT54 TERT-#1 vs. BT54 TERT-#2
p value	0.00427685	0.00428929	0.303314

## Sheet: Fig. 3d
	BT142 ALT+			BT142 ALT-
GSH	1.2	1.39	1.28	1.39	1.44	1.51
NAD(P)/H	1.12	1.33	1.25	1.33	1.42	1.49
Aspartate	0.24	0.33	0.39	0.35	0.39	0.41
AXP	1.81	1.89	2.08	0.94	1.05	1.09
Glutamate	5.91	6.04	6.12	3.77	3.89	3.98
⍺-kG	0.77	0.89	0.92	0.33	0.42	0.48
Alanine	5.78	5.99	5.83	3.02	3.11	3.3
STATISTICAL SIGNIFICANCE BETWEEN BT142 ALT+ AND BT142 ALT-
	Below threshold?	P value	Mean of BT142 ALT+	Mean of BT142 ALT-	Difference	SE of difference	t ratio	df	Adjusted P Value		Column A	BT142 ALT+
GSH	No	0.073976	1.29	1.447	-0.1567	0.06515	2.405	4	0.205916		vs.	vs.
NAD(P)/H	No	0.078893	1.233	1.413	-0.18	0.07674	2.346	4	0.205916		Column B	BT142 ALT-
Aspartate	No	0.24927	0.32	0.3833	-0.06333	0.04702	1.347	4	0.24927
AXP	Yes	0.000606	1.927	1.027	0.9	0.09177	9.807	4	0.003027		Test details
Glutamate	Yes	1.6e-05	6.023	3.88	2.143	0.08628	24.84	4	9.4e-05		Test name	Unpaired t test
⍺-kG	Yes	0.002062	0.86	0.41	0.45	0.06325	7.115	4	0.008223		Variance assumption	Individual variance for each row
Alanine	Yes	1.3e-05	5.867	3.143	2.723	0.104	26.18	4	8.9e-05		Multiple comparisons	Set P value threshold
											Method	Holm-Šídák method
											Alpha	0.05
											Number of tests performed	7
											Number of rows omitted	0

## Sheet: Fig. 3f
	Alanine (AU)	Pyruvate (AU)	Lactate (AU)	Cell number	Pyruvate/Alanine/cell	Pyruvate/Alanine (AU per 10^9 cells)	Lactate/Alanine/cell	Lactate/Alanine (AU per 10^9 cells)
BT142 ALT+	9461.24	992.43	151.396	82000000	1.2792e-09	1.2792	1.95143e-10	0.195143
BT142 ALT+	10385.4	1454.96	201.404	93000000	1.50642e-09	1.50642	2.08527e-10	0.208527
BT142 ALT+	8793.25	1089.3	147.824	78000000	1.58819e-09	1.58819	2.15527e-10	0.215527
BT142 ALT-	8274.01	186.54	90.12	77000000	2.92796e-10	0.292796	1.41454e-10	0.141454
BT142 ALT-	9994.59	172.31	82.36	91000000	1.89454e-10	0.189454	9.05545e-11	0.0905545
BT142 ALT-	10321.4	155.09	79.75	99000000	1.51778e-10	0.151778	7.8047e-11	0.078047
Statistical significance for Fig. 3f
Unpaired Student's t test (two-tailed) for pyruvate/alanine (AU per 10^9 cells)
	BT142 ALT+ vs. BT142 ALT-
p value	0.00162361
Unpaired Student's t test (two-tailed) for lactate/alanine (AU per 10^9 cells)
	BT142 ALT+ vs. BT142 ALT-
p value	0.0253259

[truncated: 63 more sheets: Fig. 4a, Fig. 4b, Fig. 4d, Fig. 4f, Fig. 5a, Fig. 5b, Fig. 5d, Fig. 5f, Fig. 6b, Fig. 6c 6g 7c 7g, Fig. 6f, Fig. 7b, Fig. 7f, Fig. 8a, Fig. 8b, Fig. 8d, Fig.8e Supplementary Fig 6j, Fig. 8g, Fig. 8h, Fig. 8i …]
